# Supplementary material for: Comparative Biofilm Assays Using Enterococcus faecalis OG1RF Identify New Determinants of Biofilm Formation
Source: mBio. 2021 Jun 15;12(3):e01011-21. doi: 10.1128/mBio.01011-21 (PMC8262879; doi:10.1128/mBio.01011-21)
Supplement: TABLE S1 [file mbio.01011-21-st001.xlsx]

## Sheet: Sheet1
Position	locus_tag	old_locus_tag	minPos	maxPos	Orient	gene_id	NCBI_desc	protein_id	pfam_id	biofilm_vs_plank_MC_TSB-D	biofilm_vs_plank_pValue_TSB-D	FC(biofilm/plank)_TSB-D	log2FC(biofilm/plank)_TSB-D	biofilm_vs_plank_MC_MM9YEG	biofilm_vs_plank_pValue_MM9YEG	FC(biofilm/plank)_MM9YEG	log2FC(biofilm/plank)_MM9YEG
19051	OG1RF_RS00085	OG1RF_10016	17727	19358	-	NA	ABC_superfamily_ATP_binding_cassette_transporter,_ABC_protein	AEA92703.1	PF00005	1.11955	5.53e-07	1.18162	0.240767
21419	OG1RF_RS00090	OG1RF_10017	19611	22496	+	levR	transcriptional_regulatory_protein_LevR	AEA92704.1	PF00158,PF00874,PF03610	1.11955	0.0034013	1.29655	0.374676
22002	OG1RF_RS00090	OG1RF_10017	19611	22496	+	levR	transcriptional_regulatory_protein_LevR	AEA92704.1	PF00158,PF00874,PF03610	1.11955	9.18e-09	1.39364	0.478854
23843	OG1RF_RS00100	OG1RF_10019	23287	24438	+	manX2	PTS_family_mannose_porter,_IIAB_component	AEA92706.1	PF03610,PF03830	1.11955	4.07e-06	1.11019	0.150801
33015	OG1RF_RS00150	OG1RF_10029	32360	34951	+	NA	hypothetical_protein	AEA92716.1	PF03706,PF04329,PF04331	1.11955	0.00826909	1.12313	0.167528
35226	Intergenic_29_34952_35492	Intergenic_29_34952_35492	34952	35492	.	Intergenic_29_34952_35492	Intergenic_29_34952_35492	NA	NA					1.11955	0.00354523	1.79978	0.847825
37677	OG1RF_RS00160	OG1RF_10031	36277	38892	-	NA	ABC_superfamily_ATP_binding_cassette_transporter,_membrane_protein	AEA92718.1	NA	1.11955	6.34e-05	0.598647	-0.740224
54211	Intergenic_49_54098_54277	Intergenic_49_54098_54277	54098	54277	.	Intergenic_49_54098_54277	Intergenic_49_54098_54277	NA	NA	1.11955	9.35e-06	0.828456	-0.271502
57000	Intergenic_52_56968_57128	Intergenic_52_56968_57128	56968	57128	.	Intergenic_52_56968_57128	Intergenic_52_56968_57128	NA	NA	1.11955	3.05e-11	1.99923	0.999447
82270	OG1RF_RS00390	OG1RF_10077	82151	82456	+	atpF	ATP_synthase_F0_sector_subunit_B	AEA92764.1	NA	1.11955	0.0484979	0.834547	-0.260934
87156	OG1RF_RS00415	OG1RF_10083	86299	87786	-	NA	M_protein_trans-acting_positive_regulator	AEA92770.1	PF05043	1.11955	0.0275718	0.762116	-0.391918
94679	Intergenic_84_94596_94868	Intergenic_84_94596_94868	94596	94868	.	Intergenic_84_94596_94868	Intergenic_84_94596_94868	NA	NA	1.11955	0.00474202	0.833382	-0.262951
103195	OG1RF_RS00455	OG1RF_10091	102985	103665	-	NA	hypothetical_protein	AEA92778.1	PF08348	1.11955	0.00228556	1.70683	0.771322
120275	OG1RF_RS00535	OG1RF_10107	118538	121087	+	NA	family_20_glycosyl_hydrolase	AEA92794.1	PF00728	1.11955	1.33e-09	1.1769	0.234986
153731	OG1RF_RS00710	OG1RF_10141	153728	154414	-	gpmA	phosphoglycerate_mutase	AEA92828.1	PF00300	1.11955	1.03e-14	1.6555	0.727266
177825	OG1RF_RS00900	OG1RF_10179	177753	177965	+	oxaA	inner_membrane_protein_OxaA	AEA92866.1	NA	1.11955	5.31e-06	1.46785	0.553704
187550	OG1RF_RS00955	OG1RF_10190	187055	187795	-	NA	ABC_superfamily_ATP_binding_cassette_transporter,_ABC_protein	AEA92877.1	PF00005	1.11955	3.56e-57	0.980948	-0.0277513
187922	OG1RF_RS00960	OG1RF_10191	187807	189447	-	NA	amino_acid_ABC_superfamily_ATP_binding_cassette_transporter,_membrane_protein	AEA92878.1	PF00497,PF00528	1.11955	9.11e-129	0.93448	-0.0977645
188079	OG1RF_RS00960	OG1RF_10191	187807	189447	-	NA	amino_acid_ABC_superfamily_ATP_binding_cassette_transporter,_membrane_protein	AEA92878.1	PF00497,PF00528	1.11955	1.66e-29	1.00644	0.00925857
189550	Intergenic_191_189448_189948	Intergenic_191_189448_189948	189448	189948	.	Intergenic_191_189448_189948	Intergenic_191_189448_189948	NA	NA	1.11955	1.2e-27	1.08458	0.117136
192054	OG1RF_RS00980	OG1RF_10196	191992	192504	+	NA	transcriptional_regulator	AEA92883.1	PF08279,PF02829	1.11955	0.0435144	0.917234	-0.124639
194088	OG1RF_RS00985	OG1RF_10197	192733	194244	+	amiD	N-acetylmuramoyl-L-alanine_amidase	AEA92884.1	PF01832,PF05257	1.11955	4.76e-06	1.28508	0.361862
196398	OG1RF_RS00995	OG1RF_10199	196238	197449	-	ldh1	L-lactate_dehydrogenase	AEA92886.1	PF00056,PF02866					1.11955	0.0213375	1.8996	0.925695
202033	OG1RF_RS01010	OG1RF_10202	201698	203287	+	NA	polysaccharide_biosynthesis_family_protein	AEA92889.1	PF01943	1.11955	3.18e-06	0.540061	-0.888805
202425	OG1RF_RS01010	OG1RF_10202	201698	203287	+	NA	polysaccharide_biosynthesis_family_protein	AEA92889.1	PF01943	1.11955	0.00776491	1.02491	0.0354971
202509	OG1RF_RS01010	OG1RF_10202	201698	203287	+	NA	polysaccharide_biosynthesis_family_protein	AEA92889.1	PF01943	1.11955	0.000696259	0.704611	-0.505101
222574	OG1RF_RS01210	OG1RF_10214	222416	224410	+	bglP	phosphotransferase_system_(PTS)_beta-glucoside-specific_enzyme_IIBCA_component	AEA92901.1	PF00367,PF02378,PF00358	1.11955	0.00250592	1.34126	0.423592
227216	OG1RF_RS01220	OG1RF_10216	225942	227453	+	bglA	6-phospho-beta-glucosidase	AEA92903.1	PF00232	1.11955	0.00875263	0.848068	-0.237748	1.11955	3.01e-06	2.14191	1.0989
239518	OG1RF_RS01295	OG1RF_10230	239187	239747	+	efp	elongation_factor_P	AEA92917.1	PF08207,PF01132,PF09285	4.47821	0.0358803	3.1212	1.6421
240215	OG1RF_RS01305	OG1RF_10232	240144	241061	+	srpG	cysteine_synthase	AEA92919.1	PF00291	1.11955	3.43e-07	1.29132	0.368843
243870	OG1RF_RS01320	OG1RF_10235	243705	245039	-	celB	PTS_family_lactose-N,N-diacetylchitobiose-beta-glucoside_(lac)_porter_component_IIBC	AEA92922.1	PF02378	1.11955	1.3e-05	1.47205	0.557822
245231	NA	OG1RF_10236	245213	245974	-	NA	RpiR_family_transcriptional_regulator	AEA92923.1	PF01418,PF01380	1.11955	4.89e-15	1.72808	0.78917
246665	OG1RF_RS01330	OG1RF_10237	246173	246763	+	NA	riboflavin_biosynthesis_protein_RibD_domain_protein	AEA92924.1	PF01872	1.11955	0.0216704	1.35144	0.4345
246768	Intergenic_266_246764_246852	Intergenic_266_246764_246852	246764	246852	.	Intergenic_266_246764_246852	Intergenic_266_246764_246852	NA	NA	1.11955	0.00236472	1.05401	0.0758885	1.11955	0.00371201	1.44497	0.531042
246924	OG1RF_RS01335	OG1RF_10238	246853	248262	+	ntpJ	H(+)-transporting_two-sector_ATPase	AEA92925.1	PF02386	1.11955	1.2e-07	1.22432	0.291982
252958	OG1RF_RS01360	OG1RF_10243	252789	254159	-	NA	hypothetical_protein	AEA92930.1	NA	1.11955	0.00275337	0.802038	-0.318258
262927	OG1RF_RS01420	OG1RF_10255	262853	264214	-	lysC	aspartate_kinase	AEA92942.1	PF00696,PF01842	1.11955	2.64e-09	1.32405	0.404959
266158	OG1RF_RS01430	OG1RF_10257	265264	267000	+	ezrA	septation_ring_formation_regulator_EzrA	AEA92944.1	PF06160					1.11955	0.0405048	0.562203	-0.830836
284424	OG1RF_RS01510	OG1RF_10273	283525	284778	+	NA	major_facilitator_family_transporter	AEA92960.1	PF07690	1.11955	1e-48	1.7303	0.79102
292471	OG1RF_RS01540	OG1RF_10279	291344	293638	+	NA	WxL_domain_surface_protein	AEA92966.1	NA					1.11955	0.0102318	0.60904	-0.71539
299279	OG1RF_RS01575	OG1RF_10285	298948	299634	+	NA	hypothetical_protein	AEA92972.1	PF06149	1.11955	7.48e-09	1.11052	0.151241
299415	OG1RF_RS01575	OG1RF_10285	298948	299634	+	NA	hypothetical_protein	AEA92972.1	PF06149	1.11955	2.19e-09	0.968244	-0.0465571
299713	OG1RF_RS01580	OG1RF_10286	299631	300575	+	NA	membrane_protein	AEA92973.1	PF06166	1.11955	8.94e-08	1.12543	0.170476
299717	OG1RF_RS01580	OG1RF_10286	299631	300575	+	NA	membrane_protein	AEA92973.1	PF06166	1.11955	8.79e-68	1.23483	0.304314
300266	OG1RF_RS01580	OG1RF_10286	299631	300575	+	NA	membrane_protein	AEA92973.1	PF06166	1.11955	1.18e-20	1.11107	0.151947
300388	OG1RF_RS01580	OG1RF_10286	299631	300575	+	NA	membrane_protein	AEA92973.1	PF06166	1.11955	2.25e-28	1.04712	0.0664261
301036	OG1RF_RS01585	OG1RF_10287	300582	301232	+	pcp	pyroglutamyl-peptidase_I	AEA92974.1	PF01470	1.11955	1.68e-14	2.13183	1.09209
312088	OG1RF_RS01635	OG1RF_10297	311974	312411	+	mltF2	PTS_family_fructose/mannitol_porter_component_IIA	AEA92984.1	PF00359	1.11955	9.3e-08	1.34088	0.423181
336695	OG1RF_RS01760	OG1RF_10322	336523	336834	+	rhaU	L-rhamnose_1-epimerase	AEA93009.1	PF05336	1.11955	0.0393587	0.508805	-0.974815
336722	OG1RF_RS01760	OG1RF_10322	336523	336834	+	rhaU	L-rhamnose_1-epimerase	AEA93009.1	PF05336	1.11955	2.85e-05	1.58936	0.668442
341942	OG1RF_RS01790	OG1RF_10328	341492	342091	+	NA	peptidoglycan_binding_protein	AEA93015.1	PF01476					1.11955	0.00141636	2.40515	1.26612
356708	OG1RF_RS01865	OG1RF_10343	356273	357124	+	NA	RpiR_family_transcriptional_regulator	AEA93030.1	PF01418,PF01380	1.11955	7.31e-05	0.829994	-0.268828
356828	OG1RF_RS01865	OG1RF_10343	356273	357124	+	NA	RpiR_family_transcriptional_regulator	AEA93030.1	PF01418,PF01380	1.11955	1.32e-12	1.07821	0.108632
362782	OG1RF_RS01900	OG1RF_10350	362384	363592	+	NA	transcriptional_regulator	AEA93037.1	PF03816	1.11955	1.31e-07	0.316761	-1.65854
363230	OG1RF_RS01900	OG1RF_10350	362384	363592	+	NA	transcriptional_regulator	AEA93037.1	PF03816	1.11955	0.00299983	0.552904	-0.854898
408501	OG1RF_RS02140	OG1RF_10397	408261	409235	-	gloA2	lactoylglutathione_lyase	AEA93084.1	PF00903	1.11955	0.0245791	1.1141	0.155883
414232	Intergenic_431_414128_414260	Intergenic_431_414128_414260	414128	414260	.	Intergenic_431_414128_414260	Intergenic_431_414128_414260	NA	NA	1.11955	1.67e-06	2.09877	1.06955
427629	Intergenic_442_427522_427662	Intergenic_442_427522_427662	427522	427662	.	Intergenic_442_427522_427662	Intergenic_442_427522_427662	NA	NA	1.11955	0.019289	0.288528	-1.79322
434508	OG1RF_RS02245	OG1RF_10420	434314	435549	+	NA	DNA_repair_exonuclease	AEA93107.1	PF00149	1.11955	0.0172068	0.615966	-0.699077
436376	OG1RF_RS02250	OG1RF_10421	435546	438257	+	NA	hypothetical_protein	AEA93108.1	NA	1.11955	0.000197762	0.678495	-0.559589
438549	OG1RF_RS02255	OG1RF_10422	438254	439198	+	cbf	CMP-binding-factor_1	AEA93109.1	PF01336,PF01966	1.11955	0.000222876	0.715299	-0.483383
440158	OG1RF_RS02260	OG1RF_10423	439238	440266	-	prsA	peptidyl-prolyl_cis-trans_isomerase	AEA93110.1	PF00639	1.11955	1.14e-11	0.334176	-1.58132
449894	Intergenic_464_449789_449976	Intergenic_464_449789_449976	449789	449976	.	Intergenic_464_449789_449976	Intergenic_464_449789_449976	NA	NA	1.11955	2.12e-33	0	#NUM!
450277	OG1RF_RS02320	OG1RF_10435	449977	450510	+	NA	hypothetical_protein	AEA93122.1	PF04167	1.11955	0.002093	0	#NUM!
450419	OG1RF_RS02320	OG1RF_10435	449977	450510	+	NA	hypothetical_protein	AEA93122.1	PF04167	1.11955	3.03e-21	0	#NUM!
450467	OG1RF_RS02320	OG1RF_10435	449977	450510	+	NA	hypothetical_protein	AEA93122.1	PF04167	1.11955	4.24e-13	0.0867442	-3.52709
461297	OG1RF_RS02375	OG1RF_10446	461132	461323	+	NA	hypothetical_protein	AEA93133.1	NA	1.11955	0.0306218	1.58048	0.660361
465079	OG1RF_RS02395	OG1RF_10450	464647	465384	-	NA	WxL_domain_surface_protein	AEA93137.1	NA	1.11955	0.0247951	0.944625	-0.0821863
468267	OG1RF_RS02405	OG1RF_10452	468057	469361	+	tig	trigger_factor	AEA93139.1	PF05697,PF00254,PF05698					1.11955	1.77e-66	0.467473	-1.09705
469369	Intergenic_482_469362_469472	Intergenic_482_469362_469472	469362	469472	.	Intergenic_482_469362_469472	Intergenic_482_469362_469472	NA	NA	1.11955	2.69e-05	0.913756	-0.130119	1.11955	6.04e-09	0.551537	-0.85847
470269	OG1RF_RS02415	OG1RF_10454	470182	472104	-	fruA	PTS_family_fructose_porter,_IIABC_component	AEA93141.1	PF00359,PF02379,PF02378	1.11955	1.77e-11	0.959091	-0.0602601
473666	OG1RF_RS02425	OG1RF_10456	473042	473800	-	lacR	lactose_PTS_family_porter_repressor	AEA93143.1	PF08220,PF00455	1.11955	0.00641971	0.732711	-0.448684
492787	OG1RF_RS02505	OG1RF_10472	491987	492916	+	arcC-3	carbamate_kinase	AEA93159.1	PF00696	1.11955	9.42e-07	1.02391	0.0340856
498532	Intergenic_508_498268_498564	Intergenic_508_498268_498564	498268	498564	.	Intergenic_508_498268_498564	Intergenic_508_498268_498564	NA	NA	1.11955	0.046106	0.922009	-0.117148	1.11955	0.00943077	2.72844	1.44807
501292	OG1RF_RS02555	OG1RF_10481	500621	501787	+	NA	beta-lactamase	AEA93168.1	PF00144					1.11955	0.0096009	2.25207	1.17125
501957	OG1RF_RS02560	OG1RF_10482	501887	502597	+	NA	protein_of_hypothetical_function_DUF1003	AEA93169.1	PF06210	1.11955	4.1e-09	1.49582	0.580935
518873	OG1RF_RS02630	OG1RF_10497	518427	520424	+	uvrB	excision_endonuclease_subunit_UvrB	AEA93184.1	PF04851,PF00271,PF02151	1.11955	4.66e-06	1.46316	0.549087
529585	OG1RF_RS02670	OG1RF_10505	529179	529772	-	clpP	ATP-dependent_Clp_protease_proteolytic_subunit	AEA93192.1	PF00574	1.11955	9.29e-05	0.180142	-2.47279
529929	Intergenic_535_529773_529967	Intergenic_535_529773_529967	529773	529967	.	Intergenic_535_529773_529967	Intergenic_535_529773_529967	NA	NA	1.11955	4.18e-13	0.106817	-3.22679	1.11955	6.01e-27	0.33959	-1.55813
530038	OG1RF_RS02675	OG1RF_10506	529968	530486	+	NA	hypothetical_protein	AEA93193.1	NA	1.11955	2.73e-51	0.147863	-2.75767	1.11955	1.17e-78	0.274886	-1.86309
530068	OG1RF_RS02675	OG1RF_10506	529968	530486	+	NA	hypothetical_protein	AEA93193.1	NA	1.11955	3.6e-32	0.145015	-2.78572	1.11955	7.09e-43	0.293932	-1.76645
530163	OG1RF_RS02675	OG1RF_10506	529968	530486	+	NA	hypothetical_protein	AEA93193.1	NA	1.11955	6.18e-48	0.146609	-2.76996	1.11955	6.13e-61	0.364313	-1.45675
530167	OG1RF_RS02675	OG1RF_10506	529968	530486	+	NA	hypothetical_protein	AEA93193.1	NA	1.11955	9.15e-40	0.139866	-2.83789	1.11955	4.52e-45	0.375195	-1.41429
530274	OG1RF_RS02675	OG1RF_10506	529968	530486	+	NA	hypothetical_protein	AEA93193.1	NA	1.11955	9.78e-105	0.159588	-2.64758	1.11955	3.71e-39	0.354079	-1.49786
551944	OG1RF_RS02765	OG1RF_10525	551453	552058	+	NA	TetR_family_transcriptional_regulator	AEA93212.1	PF00440	1.11955	0.00048043	1.16857	0.224748
558242	Intergenic_563_558084_558372	Intergenic_563_558084_558372	558084	558372	.	Intergenic_563_558084_558372	Intergenic_563_558084_558372	NA	NA	1.11955	0.000402559	0.462936	-1.11112
558300	Intergenic_563_558084_558372	Intergenic_563_558084_558372	558084	558372	.	Intergenic_563_558084_558372	Intergenic_563_558084_558372	NA	NA	1.11955	0.00153008	0.155418	-2.68577	1.11955	0.00021127	0.324835	-1.62222
558335	Intergenic_563_558084_558372	Intergenic_563_558084_558372	558084	558372	.	Intergenic_563_558084_558372	Intergenic_563_558084_558372	NA	NA	1.11955	7.64e-154	0.122094	-3.03394	1.11955	8.62e-165	0.2623	-1.93071
559055	OG1RF_RS02805	OG1RF_10533	558373	560586	+	lyzl6	cell_wall_lysis_protein	AEA93220.1	PF01832,PF01476	1.11955	5.89e-159	0.109718	-3.18813	1.11955	1.26e-102	0.333366	-1.58482
559075	OG1RF_RS02805	OG1RF_10533	558373	560586	+	lyzl6	cell_wall_lysis_protein	AEA93220.1	PF01832,PF01476	1.11955	1.72e-176	0.104584	-3.25727	1.11955	2.49e-181	0.289628	-1.78773
559358	OG1RF_RS02805	OG1RF_10533	558373	560586	+	lyzl6	cell_wall_lysis_protein	AEA93220.1	PF01832,PF01476	1.11955	8.96e-35	0.103124	-3.27755	1.11955	3.18e-31	0.343106	-1.54328
559660	OG1RF_RS02805	OG1RF_10533	558373	560586	+	lyzl6	cell_wall_lysis_protein	AEA93220.1	PF01832,PF01476	1.11955	6.76e-108	0.109566	-3.19013	1.11955	1.44e-122	0.215173	-2.21643
560068	OG1RF_RS02805	OG1RF_10533	558373	560586	+	lyzl6	cell_wall_lysis_protein	AEA93220.1	PF01832,PF01476	1.11955	3.41e-279	0.169188	-2.5633	1.11955	1.52e-112	0.317438	-1.65545
568180	OG1RF_RS02840	OG1RF_10540	567368	568999	+	NA	oligopeptide_ABC_superfamily_ATP_binding_cassette_transporter,_binding_protein	AEA93227.1	PF00496	1.11955	2.38e-11	1.11143	0.152415
604451	OG1RF_RS03020	OG1RF_10576	604354	605964	+	srmB	ATP-dependent_RNA_helicase_DeaD	AEA93263.1	PF00270,PF00271	1.11955	5.94e-20	0.178917	-2.48264
605468	OG1RF_RS03020	OG1RF_10576	604354	605964	+	srmB	ATP-dependent_RNA_helicase_DeaD	AEA93263.1	PF00270,PF00271	1.11955	9.09e-11	0.363725	-1.45908
628164	OG1RF_RS03130	OG1RF_10599	628052	628357	-	NA	cro/CI_family_transcriptional_regulator	AEA93286.1	PF01381	1.11955	0.00653788	0.848029	-0.237815
657910	OG1RF_RS03235	OG1RF_10620	657253	657975	-	NA	ABC_superfamily_ATP_binding_cassette_transporter,_ABC_protein	AEA93307.1	PF00005	1.11955	3.01e-06	0.991674	-0.0120627
658201	OG1RF_RS03240	OG1RF_10621	657968	659431	-	NA	amino_acid_ABC_superfamily_ATP_binding_cassette_transporter,_membrane_protein	AEA93308.1	PF00497,PF00528	1.11955	2.68e-07	0.474068	-1.07683
659044	OG1RF_RS03240	OG1RF_10621	657968	659431	-	NA	amino_acid_ABC_superfamily_ATP_binding_cassette_transporter,_membrane_protein	AEA93308.1	PF00497,PF00528	1.11955	1.35e-09	0.478632	-1.06301
659171	OG1RF_RS03240	OG1RF_10621	657968	659431	-	NA	amino_acid_ABC_superfamily_ATP_binding_cassette_transporter,_membrane_protein	AEA93308.1	PF00497,PF00528	1.11955	0.00104306	0.620442	-0.688632
659690	OG1RF_RS03245	OG1RF_10623	659602	660708	+	NA	putative_glycerol_dehydrogenase	AEA93310.1	PF00465	1.11955	7.53e-07	1.07537	0.104828
659979	OG1RF_RS03245	OG1RF_10623	659602	660708	+	NA	putative_glycerol_dehydrogenase	AEA93310.1	PF00465	1.11955	3.52e-14	1.18002	0.238816
677490	OG1RF_RS03325	OG1RF_10639	677382	678338	+	oppF	ABC_superfamily_ATP_binding_cassette_transporter,_ABC_protein	AEA93326.1	PF00005,PF08352	1.11955	0.00114988	2.76217	1.4658
691060	OG1RF_RS03410	OG1RF_10656	690602	691993	+	NA	amino_acid_permease	AEA93343.1	PF00324	1.11955	0.000843093	0.977227	-0.033234
691662	OG1RF_RS03410	OG1RF_10656	690602	691993	+	NA	amino_acid_permease	AEA93343.1	PF00324	1.11955	1.07e-10	1.2007	0.263872
710488	OG1RF_RS03500	OG1RF_10674	710409	711278	-	ppx2	exopolyphosphatase	AEA93361.1	PF08282	1.11955	0.00944599	1.2052	0.269272
726013	OG1RF_RS03580	OG1RF_10690	725858	726289	+	NA	MerR_family_transcriptional_regulator	AEA93377.1	NA	1.11955	0.0251097	1.30605	0.385209
728406	OG1RF_RS03605	OG1RF_10696	728205	728615	+	NA	putative_secreted_protein	AEA93383.1	NA	1.11955	8.71e-20	1.87723	0.908603
734924	OG1RF_RS03665	OG1RF_10708	734659	735723	+	pepQ	xaa-Pro_dipeptidase	AEA93395.1	PF01321,PF00557	1.11955	0.000674763	1.38393	0.468776
735407	OG1RF_RS03665	OG1RF_10708	734659	735723	+	pepQ	xaa-Pro_dipeptidase	AEA93395.1	PF01321,PF00557	1.11955	9.38e-28	1.45188	0.537919
735452	OG1RF_RS03665	OG1RF_10708	734659	735723	+	pepQ	xaa-Pro_dipeptidase	AEA93395.1	PF01321,PF00557	1.11955	0.000825499	1.06501	0.0908655
737316	Intergenic_743_737268_737370	Intergenic_743_737268_737370	737268	737370	.	Intergenic_743_737268_737370	Intergenic_743_737268_737370	NA	NA	1.11955	3.93e-07	0.252444	-1.98596
739123	OG1RF_RS03690	OG1RF_10713	738226	739572	+	xseA	exodeoxyribonuclease_VII_large_subunit	AEA93400.1	PF01336,PF02601	1.11955	5.44e-15	0.537807	-0.89484
739860	OG1RF_RS03700	OG1RF_10715	739804	740685	+	ispA	geranyltranstransferase	AEA93402.1	PF00348	1.11955	7.98e-09	1.35829	0.441792
740028	OG1RF_RS03700	OG1RF_10715	739804	740685	+	ispA	geranyltranstransferase	AEA93402.1	PF00348	1.11955	9.6e-13	0.813119	-0.298462
740054	OG1RF_RS03700	OG1RF_10715	739804	740685	+	ispA	geranyltranstransferase	AEA93402.1	PF00348	1.11955	5.82e-07	2.09554	1.06732
740814	OG1RF_RS03705	OG1RF_10716	740699	741514	+	hlyA	hemolysin_A	AEA93403.1	PF01479,PF01728	1.11955	3.84e-07	0.697927	-0.518852
741027	OG1RF_RS03705	OG1RF_10716	740699	741514	+	hlyA	hemolysin_A	AEA93403.1	PF01479,PF01728	1.11955	1.96e-10	0.445469	-1.1666
741838	OG1RF_RS03710	OG1RF_10717	741653	742102	+	argR3	arginine_repressor	AEA93404.1	PF01316,PF02863	1.11955	1.88e-14	0	#NUM!
742030	OG1RF_RS03710	OG1RF_10717	741653	742102	+	argR3	arginine_repressor	AEA93404.1	PF01316,PF02863	1.11955	8.71e-11	0	#NUM!
742098	OG1RF_RS03710	OG1RF_10717	741653	742102	+	argR3	arginine_repressor	AEA93404.1	PF01316,PF02863	1.11955	3.18e-15	0.678547	-0.559478
758083	OG1RF_RS03790	OG1RF_10732	758063	758728	+	NA	hypothetical_protein	AEA93419.1	PF04472					1.11955	8.65e-96	0.271104	-1.88308
758941	OG1RF_RS03795	OG1RF_10733	758805	759014	+	ylmG	YlmG_protein	AEA93420.1	PF02325					1.11955	5.94e-24	0.384997	-1.37708
759278	OG1RF_RS03800	OG1RF_10734	759041	759823	+	ylmH	S4_domain-containing_protein_YlmH	AEA93421.1	PF01479					1.11955	1.47e-14	0.385611	-1.37478
759717	OG1RF_RS03800	OG1RF_10734	759041	759823	+	ylmH	S4_domain-containing_protein_YlmH	AEA93421.1	PF01479					1.11955	1.52e-16	0.465483	-1.1032
768582	OG1RF_RS03835	OG1RF_10741	767586	768584	+	NA	gfo/Idh/MocA_family_oxidoreductase	AEA93428.1	PF01408	1.11955	8.17e-05	0.812802	-0.299024
769618	OG1RF_RS03840	OG1RF_10742	768611	769912	+	NA	DEAD/DEAH_box_family_ATP-dependent_RNA_helicase	AEA93429.1	PF00270,PF00271	1.11955	2.3e-13	0.859881	-0.217792
771046	OG1RF_RS03845	OG1RF_10743	769957	772662	+	NA	sigma-54_interaction_domain_protein	AEA93430.1	PF00158,PF00874,PF03610	1.11955	0.000532441	0.614559	-0.702376
779160	OG1RF_RS03890	OG1RF_10753	778071	779465	+	bglA2	6-phospho-beta-glucosidase	AEA93440.1	PF00232	1.11955	0.000654971	0.971952	-0.0410427
784711	OG1RF_RS03920	OG1RF_10758	784348	785034	+	NA	CBS_domain_protein	AEA93445.1	PF08279,PF00571	1.11955	4.77e-16	0.627186	-0.673035
784995	OG1RF_RS03920	OG1RF_10758	784348	785034	+	NA	CBS_domain_protein	AEA93445.1	PF08279,PF00571	1.11955	0.00192893	1.18191	0.241126
796480	OG1RF_RS03960	OG1RF_10766	794207	796558	+	NA	amidase	AEA93453.1	PF01425,PF00746					1.11955	0.0182364	0.516599	-0.952884
884392	OG1RF_RS04415	OG1RF_10842	884291	885541	+	NA	N-acyl-D-amino-acid_deacylase	AEA93529.1	PF07969					1.11955	0.000746881	0.574052	-0.800746
904703	OG1RF_RS04545	OG1RF_10868	904643	906064	-	NA	M_protein_trans-acting_positive_regulator	AEA93555.1	PF08279,PF05043	1.11955	3.09e-29	0	#NUM!
904848	OG1RF_RS04545	OG1RF_10868	904643	906064	-	NA	M_protein_trans-acting_positive_regulator	AEA93555.1	PF08279,PF05043	1.11955	9.35e-14	0	#NUM!
905036	OG1RF_RS04545	OG1RF_10868	904643	906064	-	NA	M_protein_trans-acting_positive_regulator	AEA93555.1	PF08279,PF05043	1.11955	4.11e-18	0	#NUM!
905256	OG1RF_RS04545	OG1RF_10868	904643	906064	-	NA	M_protein_trans-acting_positive_regulator	AEA93555.1	PF08279,PF05043	1.11955	1.52e-16	0	#NUM!
905442	OG1RF_RS04545	OG1RF_10868	904643	906064	-	NA	M_protein_trans-acting_positive_regulator	AEA93555.1	PF08279,PF05043	1.11955	2.6e-11	0	#NUM!
905540	OG1RF_RS04545	OG1RF_10868	904643	906064	-	NA	M_protein_trans-acting_positive_regulator	AEA93555.1	PF08279,PF05043	1.11955	2.28e-28	0	#NUM!
905571	OG1RF_RS04545	OG1RF_10868	904643	906064	-	NA	M_protein_trans-acting_positive_regulator	AEA93555.1	PF08279,PF05043	1.11955	6.26e-14	0	#NUM!
905831	OG1RF_RS04545	OG1RF_10868	904643	906064	-	NA	M_protein_trans-acting_positive_regulator	AEA93555.1	PF08279,PF05043	1.11955	1.5e-20	0	#NUM!
905964	OG1RF_RS04545	OG1RF_10868	904643	906064	-	NA	M_protein_trans-acting_positive_regulator	AEA93555.1	PF08279,PF05043	1.11955	3.92e-26	0.218174	-2.19645
906315	Intergenic_918_906065_906391	Intergenic_918_906065_906391	906065	906391	.	Intergenic_918_906065_906391	Intergenic_918_906065_906391	NA	NA	1.11955	1.13e-15	0	#NUM!
906894	OG1RF_RS04550	OG1RF_10869	906392	909703	+	NA	von_Willebrand_factor_type_A_domain_protein	AEA93556.1	PF00092,PF05738	1.11955	1.67e-23	0	#NUM!
907149	OG1RF_RS04550	OG1RF_10869	906392	909703	+	NA	von_Willebrand_factor_type_A_domain_protein	AEA93556.1	PF00092,PF05738	1.11955	3.84e-09	0.217839	-2.19867
907862	OG1RF_RS04550	OG1RF_10869	906392	909703	+	NA	von_Willebrand_factor_type_A_domain_protein	AEA93556.1	PF00092,PF05738	1.11955	3.48e-34	0.0359264	-4.79881
909926	OG1RF_RS04555	OG1RF_10870	909707	911137	+	NA	cell_wall_surface_anchor_family_protein	AEA93557.1	PF05738,PF00746	1.11955	6.11e-22	0	#NUM!
910620	OG1RF_RS04555	OG1RF_10870	909707	911137	+	NA	cell_wall_surface_anchor_family_protein	AEA93557.1	PF05738,PF00746	1.11955	3.12e-13	0	#NUM!
911022	OG1RF_RS04555	OG1RF_10870	909707	911137	+	NA	cell_wall_surface_anchor_family_protein	AEA93557.1	PF05738,PF00746	1.11955	7.38e-22	0.356086	-1.4897
911371	OG1RF_RS04560	OG1RF_10871	911134	913017	+	NA	cell_wall_surface_anchor_family_protein	AEA93558.1	PF05738,PF00746	1.11955	9.18e-34	0.130513	-2.93774
911547	OG1RF_RS04560	OG1RF_10871	911134	913017	+	NA	cell_wall_surface_anchor_family_protein	AEA93558.1	PF05738,PF00746	1.11955	3.71e-23	0	#NUM!
911717	OG1RF_RS04560	OG1RF_10871	911134	913017	+	NA	cell_wall_surface_anchor_family_protein	AEA93558.1	PF05738,PF00746	1.11955	3.84e-09	0.289269	-1.78952
911841	OG1RF_RS04560	OG1RF_10871	911134	913017	+	NA	cell_wall_surface_anchor_family_protein	AEA93558.1	PF05738,PF00746	1.11955	0.000273355	0	#NUM!
912760	OG1RF_RS04560	OG1RF_10871	911134	913017	+	NA	cell_wall_surface_anchor_family_protein	AEA93558.1	PF05738,PF00746	1.11955	8.65e-39	0.0291195	-5.10187
912937	OG1RF_RS04560	OG1RF_10871	911134	913017	+	NA	cell_wall_surface_anchor_family_protein	AEA93558.1	PF05738,PF00746	1.11955	5.18e-32	0	#NUM!
913633	OG1RF_RS04565	OG1RF_10872	913111	913965	+	NA	sortase	AEA93559.1	PF04203	1.11955	1.95e-10	0	#NUM!
913701	OG1RF_RS04565	OG1RF_10872	913111	913965	+	NA	sortase	AEA93559.1	PF04203	1.11955	4.66e-16	0.211203	-2.2433
921252	OG1RF_RS04605	OG1RF_10880	920861	921595	+	NA	putative_methyltransferase	AEA93567.1	PF08242	1.11955	0.00669205	1.28459	0.361308
928107	OG1RF_RS04650	OG1RF_10889	927829	928377	+	lepB	signal_peptidase_I_LepB	AEA93576.1	PF00717	1.11955	3.84e-11	0.188026	-2.411
963441	OG1RF_RS04815	OG1RF_10922	963318	963755	+	NA	hypothetical_protein	AEA93609.1	PF09148	1.11955	0.000109221	1.01843	0.0263518
988797	OG1RF_RS04935	OG1RF_10946	988076	989368	+	murA	UDP-N-acetylglucosamine_1-carboxyvinyltransferase	AEA93633.1	PF00275	1.11955	0.000553566	1.03326	0.047205	1.11955	0.00124228	0.699689	-0.515214
990218	OG1RF_RS04940	OG1RF_10947	989365	990657	+	rho	transcription_termination_factor_Rho	AEA93634.1	PF07498,PF07497,PF00006	1.11955	0.000815645	0.972686	-0.0399541
995480	Intergenic_1006_995311_995516	Intergenic_1006_995311_995516	995311	995516	.	Intergenic_1006_995311_995516	Intergenic_1006_995311_995516	NA	NA	1.11955	1.04e-25	0.373051	-1.42256
996288	OG1RF_RS04980	OG1RF_10955	995517	996584	+	asd	aspartate-semialdehyde_dehydrogenase	AEA93642.1	PF01118,PF02774	1.11955	0.000698767	1.61195	0.68881
996390	OG1RF_RS04980	OG1RF_10955	995517	996584	+	asd	aspartate-semialdehyde_dehydrogenase	AEA93642.1	PF01118,PF02774	1.11955	6.6e-06	1.17927	0.237892
996971	OG1RF_RS04985	OG1RF_10956	996618	997490	+	dapA	dihydrodipicolinate_synthase	AEA93643.1	PF00701	1.11955	4.45e-11	1.01043	0.0149684
999207	OG1RF_RS04990	OG1RF_10957	997521	999209	+	NA	metallo-beta-lactamase_superfamily_protein	AEA93644.1	PF00753,PF07521	1.11955	8.69e-07	0.699683	-0.515227
1002029	OG1RF_RS05005	OG1RF_10960	1001402	1002172	+	NA	HAD-superfamily_subfamily_IIA_hydrolase	AEA93647.1	PF00702	1.11955	5.77e-06	1.00024	0.000349451
1008744	OG1RF_RS05040	OG1RF_10967	1007892	1009202	+	NA	hypothetical_protein	AEA93654.1	PF07435					1.11955	4.83e-05	0.509513	-0.972809
1008762	OG1RF_RS05040	OG1RF_10967	1007892	1009202	+	NA	hypothetical_protein	AEA93654.1	PF07435					1.11955	0.0206885	0.658583	-0.602562
1009729	OG1RF_RS05045	OG1RF_10968	1009202	1010056	+	NA	hypothetical_protein	AEA93655.1	NA					1.11955	4.1e-06	0.54321	-0.880418
1017011	OG1RF_RS05090	OG1RF_10977	1016207	1017055	+	NA	cro/CI_family_TPR_domain_transcriptional_regulator	AEA93664.1	PF01381,PF00515	1.11955	0.000325679	1.13003	0.176359
1023294	OG1RF_RS05115	OG1RF_10983	1022151	1023554	+	npr	NADH_peroxidase	AEA93670.1	PF07992,PF00070,PF02852	1.11955	0.00147838	1.22366	0.2912
1028162	OG1RF_RS05135	OG1RF_10987	1027322	1028404	+	NA	hypothetical_protein	AEA93674.1	NA	1.11955	0.0230926	1.46003	0.545994
1029759	OG1RF_RS05145	OG1RF_10989	1029486	1029890	+	NA	putative_lipoprotein	AEA93676.1	NA					1.11955	0.0218989	0.527437	-0.922929
1033776	OG1RF_RS05165	OG1RF_10993	1032813	1033877	+	NA	spermidine/putrescine_ABC_superfamily_ATP_binding_cassette_transporter	AEA93680.1	PF01547	1.11955	0.0179863	1.16697	0.222763
1057137	OG1RF_RS05260	OG1RF_11011	1056248	1057213	+	NA	LacI_family_sugar-binding_transcriptional_regulator	AEA93698.1	PF00356,PF00532	1.11955	5.99e-10	0.945148	-0.0813883
1113826	Intergenic_1125_1113539_1114074	Intergenic_1125_1113539_1114074	1113539	1114074	.	Intergenic_1125_1113539_1114074	Intergenic_1125_1113539_1114074	NA	NA	1.11955	0.00662199	1.37331	0.457654
1118301	Intergenic_1127_1118128_1118352	Intergenic_1127_1118128_1118352	1118128	1118352	.	Intergenic_1127_1118128_1118352	Intergenic_1127_1118128_1118352	NA	NA	1.11955	1.59e-05	0	#NUM!
1118585	OG1RF_RS05580	OG1RF_11076	1118353	1119396	+	hrcA	heat-inducible_transcription_repressor_HrcA	AEA93763.1	PF01628	1.11955	4.53e-21	0	#NUM!
1118707	OG1RF_RS05580	OG1RF_11076	1118353	1119396	+	hrcA	heat-inducible_transcription_repressor_HrcA	AEA93763.1	PF01628	1.11955	5.13e-10	0.31592	-1.66237
1120304	OG1RF_RS05590	OG1RF_11078	1120050	1121879	+	dnaK	chaperone_DnaK	AEA93765.1	PF00012	1.11955	3.48e-12	0	#NUM!
1121988	Intergenic_1130_1121880_1121993	Intergenic_1130_1121880_1121993	1121880	1121993	.	Intergenic_1130_1121880_1121993	Intergenic_1130_1121880_1121993	NA	NA	1.11955	5.53e-13	0.661922	-0.595268
1122948	OG1RF_RS05600	OG1RF_11080	1122171	1123340	+	dnaJ	chaperone_DnaJ	AEA93767.1	PF00226,PF00684,PF01556	1.11955	1.1e-08	0	#NUM!
1123412	NA	OG1RF_11081	1123390	1123557	+	NA	hypothetical_protein	AEA93768.1	NA	1.11955	0.0165531	0.87563	-0.191606
1127144	Intergenic_1136_1127092_1127159	Intergenic_1136_1127092_1127159	1127092	1127159	.	Intergenic_1136_1127092_1127159	Intergenic_1136_1127092_1127159	NA	NA	1.11955	3.06e-32	1.6361	0.71026
1129859	OG1RF_RS05635	OG1RF_11087	1129127	1129954	+	NA	cro/CI_family_transcriptional_regulator	AEA93774.1	PF01381	1.11955	5.6e-11	0.67947	-0.557519
1133719	OG1RF_RS05660	OG1RF_11092	1133168	1135813	+	NA	ABC_superfamily_ATP_binding_cassette_transporter,_membrane_protein	AEA93779.1	PF02687	1.11955	0.0281561	1.02179	0.0311043
1181378	Intergenic_1190_1181244_1181502	Intergenic_1190_1181244_1181502	1181244	1181502	.	Intergenic_1190_1181244_1181502	Intergenic_1190_1181244_1181502	NA	NA	1.11955	0.00037163	0.769158	-0.378648
1182391	OG1RF_RS05895	OG1RF_11136	1181503	1183269	+	nplT	neopullulanase	AEA93823.1	PF02903,PF00128	1.11955	0.000178253	1.11877	0.161917
1208294	Intergenic_1210_1208033_1208329	Intergenic_1210_1208033_1208329	1208033	1208329	.	Intergenic_1210_1208033_1208329	Intergenic_1210_1208033_1208329	NA	NA					1.11955	0.0162112	0.445643	-1.16604
1211816	Intergenic_1213_1211763_1211966	Intergenic_1213_1211763_1211966	1211763	1211966	.	Intergenic_1213_1211763_1211966	Intergenic_1213_1211763_1211966	NA	NA	1.11955	1.75e-05	1.14312	0.192972
1213333	OG1RF_RS06020	OG1RF_11160	1212651	1213970	+	NA	thioesterase	AEA93847.1	PF00392,PF07085,PF00571,PF03061	1.11955	0.000470677	0.955729	-0.0653262
1213789	OG1RF_RS06020	OG1RF_11160	1212651	1213970	+	NA	thioesterase	AEA93847.1	PF00392,PF07085,PF00571,PF03061	1.11955	1.29e-10	0.265102	-1.91538
1223012	OG1RF_RS06060	OG1RF_11168	1222859	1223635	+	NA	SAM-dependent_methyltransferase	AEA93855.1	PF04816	1.11955	2.06e-38	1.90831	0.932296
1252773	OG1RF_RS06205	OG1RF_11197	1251715	1252977	+	NA	ABC_superfamily_ATP_binding_cassette_transporter,_membrane_protein	AEA93884.1	NA					1.11955	0.000896236	0.425535	-1.23265
1287696	OG1RF_RS06370	OG1RF_11230	1287255	1288088	+	sacT	SacPA_operon_antiterminator	AEA93917.1	PF03123,PF00874					1.11955	0.00161996	0.377525	-1.40536
1295375	OG1RF_RS06410	OG1RF_11238	1295266	1295412	+	NA	hypothetical_protein	AEA93925.1	NA	1.11955	0.00112009	0.601348	-0.733729
1319763	OG1RF_RS06525	OG1RF_11261	1318978	1320384	+	NA	hypothetical_protein	AEA93948.1	NA	1.11955	0.00749801	1.81519	0.860119
1324822	Intergenic_1321_1324757_1324869	Intergenic_1321_1324757_1324869	1324757	1324869	.	Intergenic_1321_1324757_1324869	Intergenic_1321_1324757_1324869	NA	NA	1.11955	8.03e-20	1.62872	0.703742
1345158	OG1RF_RS06655	OG1RF_11288	1344184	1345356	+	psr	transcriptional_regulator	AEA93975.1	PF03816					1.11955	0.00344461	0.48598	-1.04103
1372168	OG1RF_RS06790	OG1RF_11314	1371636	1373072	+	katA	catalase	AEA94001.1	PF00199					1.11955	1.42e-06	0.399442	-1.32394
1376818	OG1RF_RS06805	OG1RF_11317	1376006	1377934	-	scrA	PTS_family_beta-glucosides_porter,_IIABC_component	AEA94004.1	PF00367,PF02378,PF00358					1.11955	0.00796244	0.373711	-1.42001
1383159	OG1RF_RS06830	OG1RF_11322	1382657	1384066	-	yckE2	beta-glucosidase	AEA94009.1	PF00232					1.11955	0.0405835	0.380522	-1.39395
1403263	OG1RF_RS06920	OG1RF_11340	1403236	1404714	-	NA	acetaldehyde_dehydrogenase	AEA94027.1	NA	1.11955	1.87e-74	0.12835	-2.96185	1.11955	2.17e-42	0.288647	-1.79262
1407029	OG1RF_RS06940	OG1RF_11344	1406833	1408197	-	eutB	ethanolamine_ammonia-lyase_large_subunit	AEA94031.1	PF06751					1.11955	1.73e-05	0.365805	-1.45085
1419949	OG1RF_RS07005	OG1RF_11357	1419907	1420689	-	codY	GTP-sensing_transcriptional_pleiotropic_repressor_CodY	AEA94044.1	PF06018,PF08222	1.11955	0.0348213	0.71028	-0.493539
1420208	OG1RF_RS07005	OG1RF_11357	1419907	1420689	-	codY	GTP-sensing_transcriptional_pleiotropic_repressor_CodY	AEA94044.1	PF06018,PF08222	1.11955	8.2e-17	0.205887	-2.28008
1425564	OG1RF_RS07030	OG1RF_11362	1425231	1427309	-	topA	DNA_topoisomerase_TopA	AEA94049.1	PF01751,PF01131,PF01396					1.11955	0.00725441	5.43988	2.44358
1427459	Intergenic_1417_1427310_1427493	Intergenic_1417_1427310_1427493	1427310	1427493	.	Intergenic_1417_1427310_1427493	Intergenic_1417_1427310_1427493	NA	NA					1.11955	0.000107503	0.485063	-1.04376
1438137	OG1RF_RS07085	OG1RF_11373	1437605	1439023	-	lpd2	dihydrolipoyl_dehydrogenase	AEA94060.1	PF07992,PF00070,PF02852	1.11955	2.4e-06	1.04252	0.0600719
1457685	OG1RF_RS07200	OG1RF_11397	1457503	1458345	-	NA	DegV_family_protein	AEA94084.1	PF02645	1.11955	1.79e-15	1.04277	0.0604257
1457823	OG1RF_RS07200	OG1RF_11397	1457503	1458345	-	NA	DegV_family_protein	AEA94084.1	PF02645	1.11955	3.23e-06	1.22647	0.294516
1458420	Intergenic_1452_1458346_1458467	Intergenic_1452_1458346_1458467	1458346	1458467	.	Intergenic_1452_1458346_1458467	Intergenic_1452_1458346_1458467	NA	NA	1.11955	1.75e-08	1.17141	0.228243
1458455	Intergenic_1452_1458346_1458467	Intergenic_1452_1458346_1458467	1458346	1458467	.	Intergenic_1452_1458346_1458467	Intergenic_1452_1458346_1458467	NA	NA	1.11955	7.92e-33	0.459933	-1.1205
1459032	OG1RF_RS07205	OG1RF_11398	1458468	1459130	+	hlyIII	hemolysin_III	AEA94085.1	PF03006	1.11955	1.34e-09	0.941845	-0.0864383
1476272	OG1RF_RS07305	OG1RF_11418	1476188	1478878	-	NA	family_38_glycosyl_hydrolase	AEA94105.1	PF01074,PF07748	1.11955	0.00591017	0.834067	-0.261765
1476466	OG1RF_RS07305	OG1RF_11418	1476188	1478878	-	NA	family_38_glycosyl_hydrolase	AEA94105.1	PF01074,PF07748					1.11955	0.00636674	0.593947	-0.751593
1477258	OG1RF_RS07305	OG1RF_11418	1476188	1478878	-	NA	family_38_glycosyl_hydrolase	AEA94105.1	PF01074,PF07748	1.11955	0.016381	0.576603	-0.794349
1497018	OG1RF_RS07390	OG1RF_11435	1496490	1497194	-	NA	CBS_domain_protein	AEA94122.1	PF00571	1.11955	9.01e-07	1.6078	0.685091
1497657	OG1RF_RS07395	OG1RF_11436	1497299	1498969	-	fhs	formate--tetrahydrofolate_ligase	AEA94123.1	PF01268	1.11955	3.69e-09	0.896698	-0.157306
1499400	Intergenic_1492_1499356_1499459	Intergenic_1492_1499356_1499459	1499356	1499459	.	Intergenic_1492_1499356_1499459	Intergenic_1492_1499356_1499459	NA	NA	1.11955	0.00608866	0.943431	-0.0840105
1502331	OG1RF_RS07425	OG1RF_11442	1501988	1503772	-	mdlB	multidrug_ABC_superfamily_ATP_binding_cassette_transporter,_ABC_protein	AEA94129.1	PF00664,PF00005	1.11955	0.0146657	1.90589	0.930462
1515092	OG1RF_RS07480	OG1RF_11453	1514365	1515366	-	ccpA	catabolite_control_protein_A	AEA94140.1	PF00356,PF00532					1.11955	0.0363646	0.329476	-1.60176
1517672	OG1RF_RS07495	OG1RF_11456	1517408	1517902	-	NA	methyl-accepting_chemotaxis_family_protein	AEA94143.1	PF06103					1.11955	4.19e-17	0.258558	-1.95144
1525694	OG1RF_RS07540	OG1RF_11465	1525574	1526251	-	phoU	phosphate_transport_system_regulatory_protein_PhoU	AEA94152.1	PF01895	1.11955	8.59e-05	0.320748	-1.64049
1526148	OG1RF_RS07540	OG1RF_11465	1525574	1526251	-	phoU	phosphate_transport_system_regulatory_protein_PhoU	AEA94152.1	PF01895	1.11955	1.85e-06	0.264768	-1.9172
1526222	OG1RF_RS07540	OG1RF_11465	1525574	1526251	-	phoU	phosphate_transport_system_regulatory_protein_PhoU	AEA94152.1	PF01895	1.11955	2.5e-13	0.390553	-1.35641
1577332	OG1RF_RS07795	OG1RF_11518	1577157	1577888	-	NA	GntR_family_transcriptional_regulator	AEA94205.1	PF00392,PF07702	1.11955	0.00233128	0.998472	-0.00220646
1578467	OG1RF_RS07800	OG1RF_11519	1578274	1579176	-	gspA1	general_stress_protein_A	AEA94206.1	PF01501	1.11955	0.00274006	1.30421	0.383171
1603836	OG1RF_RS07880	OG1RF_11535	1603504	1604055	-	NA	WxL_domain_surface_protein	AEA94222.1	NA	1.11955	0.0168505	0.916471	-0.125839
1627323	OG1RF_RS08000	OG1RF_11560	1626799	1627557	-	lacR2	lactose_PTS_family_porter_repressor_LacR	AEA94247.1	PF08220,PF00455	1.11955	1.93e-05	0.918214	-0.123097
1629111	OG1RF_RS08010	OG1RF_11562	1628970	1629554	-	NA	HD_domain_protein	AEA94249.1	PF01966	1.11955	1.64e-15	0.523834	-0.93282
1635178	OG1RF_RS08050	OG1RF_11569	1634806	1635414	+	NA	integral_membrane_protein	AEA94256.1	PF09335	1.11955	3.8e-07	1.49464	0.579798
1648183	OG1RF_RS08120	OG1RF_11583	1647767	1648255	-	NA	GNAT_family_acetyltransferase	AEA94270.1	PF00583	1.11955	0.0255306	1.11194	0.153078
1663317	OG1RF_RS08175	OG1RF_11594	1662079	1663413	-	NA	pyridine_nucleotide-disulfide_family_oxidoreductase	AEA94281.1	PF07992,PF00070,PF02852	1.11955	2.17e-10	1.94037	0.956331
1671233	OG1RF_RS08220	OG1RF_11602	1669883	1672588	-	NA	putative_calcium-transporting_ATPase	AEA94289.1	PF00690,PF00122,PF00702,PF00689	1.11955	2.14e-12	0.508113	-0.976778
1672834	Intergenic_1657_1672589_1672905	Intergenic_1657_1672589_1672905	1672589	1672905	.	Intergenic_1657_1672589_1672905	Intergenic_1657_1672589_1672905	NA	NA	1.11955	2.27e-07	0.55235	-0.856347
1699911	OG1RF_RS08360	OG1RF_11630	1699534	1700040	-	NA	hypothetical_protein	AEA94317.1	NA					1.11955	1.68e-06	0.428552	-1.22246
1700487	OG1RF_RS08365	OG1RF_11631	1700024	1700860	-	NA	putative_phosphomethylpyrimidine_kinase	AEA94318.1	PF08543	1.11955	0.000338987	1.30343	0.382308
1704953	OG1RF_RS08390	OG1RF_11636	1704930	1707143	-	relA	GTP_diphosphokinase	AEA94323.1	PF01966,PF04607,PF02824,PF01842	1.11955	1.52e-217	4.19894	2.07003
1707263	Intergenic_1691_1707144_1707357	Intergenic_1691_1707144_1707357	1707144	1707357	.	Intergenic_1691_1707144_1707357	Intergenic_1691_1707144_1707357	NA	NA	1.11955	6.66e-05	1.97803	0.984066
1716548	OG1RF_RS08455	OG1RF_11648	1716231	1716557	-	NA	hypothetical_protein	AEA94335.1	NA	1.11955	8.24e-10	1.27837	0.354305
1716548	OG1RF_RS08460	OG1RF_11649	1716523	1716969	-	NA	putative_secreted_protein	AEA94336.1	NA	1.11955	8.24e-10	1.27837	0.354305
1719490	OG1RF_RS08480	OG1RF_11653	1719453	1720793	-	NA	amino_acid_permease	AEA94340.1	PF00324	1.11955	0.0130311	1.29291	0.370623
1720526	OG1RF_RS08480	OG1RF_11653	1719453	1720793	-	NA	amino_acid_permease	AEA94340.1	PF00324	1.11955	0.0365691	1.28134	0.357657
1746502	OG1RF_RS08585	OG1RF_11674	1746469	1746813	-	NA	hypothetical_protein	AEA94361.1	PF08866	1.11955	2.12e-33	0	#NUM!
1748585	OG1RF_RS08595	OG1RF_11676	1748183	1749199	-	prs2	phosphoribosyl_pyrophosphate_synthetase	AEA94363.1	PF00156	1.11955	0.0234903	1.68442	0.752252
1748602	OG1RF_RS08595	OG1RF_11676	1748183	1749199	-	prs2	phosphoribosyl_pyrophosphate_synthetase	AEA94363.1	PF00156	1.11955	3.31e-05	1.0187	0.0267246
1766576	OG1RF_RS08690	OG1RF_11693	1766379	1767212	-	NA	cobalt_(Co2+)_ABC_superfamily_ATP_binding_cassette_transporter,_membrane_protein	AEA94380.1	PF02361					1.11955	0.016946	0.431746	-1.21175
1768201	OG1RF_RS08695	OG1RF_11694	1767209	1768915	-	NA	ABC_superfamily_ATP_binding_cassette_transporter,_ABC_protein	AEA94381.1	PF00005	1.11955	1.29e-10	1.14383	0.193878
1780635	Intergenic_1760_1780579_1780774	Intergenic_1760_1780579_1780774	1780579	1780774	.	Intergenic_1760_1780579_1780774	Intergenic_1760_1780579_1780774	NA	NA	1.11955	0.0142063	1.69222	0.758914
1789261	OG1RF_RS08770	OG1RF_11710	1788993	1790396	-	NA	O-antigen_polymerase	AEA94397.1	PF04932	1.11955	9.56e-05	0.354689	-1.49537
1790332	OG1RF_RS08770	OG1RF_11710	1788993	1790396	-	NA	O-antigen_polymerase	AEA94397.1	PF04932	1.11955	0.000289878	0.229877	-2.12106	1.11955	1.28e-14	0.19533	-2.35602
1793746	OG1RF_RS08790	OG1RF_11714	1793311	1794291	-	NA	group_2_glycosyl_transferase	AEA94401.1	PF00535					1.11955	1.91e-38	0.170851	-2.54919
1794475	OG1RF_RS08795	OG1RF_11715	1794302	1795279	-	NA	glycosyltransferase	AEA94402.1	PF00535	1.11955	0.000982486	0.0654162	-3.93421	1.11955	1.87e-06	0.0348375	-4.84321
1795969	NA	OG1RF_11716	1795835	1796092	-	rgpB	group_2_glycosyl_transferase	AEA94403.1	NA					1.11955	9.53e-05	0.306529	-1.70591
1803231	OG1RF_RS08820	OG1RF_11722	1802035	1803336	-	NA	hypothetical_protein	AEA94409.1	NA					1.11955	2.01e-06	0.385937	-1.37356
1823769	OG1RF_RS08915	OG1RF_11741	1823601	1824044	+	NA	flavodoxin	AEA94428.1	PF00258	1.11955	1.2e-17	1.22477	0.292506
1825366	Intergenic_1801_1825323_1825548	Intergenic_1801_1825323_1825548	1825323	1825548	.	Intergenic_1801_1825323_1825548	Intergenic_1801_1825323_1825548	NA	NA	1.11955	5.47e-07	1.10448	0.143368
1840829	OG1RF_RS09005	OG1RF_11759	1840462	1842192	-	NA	sensor_histidine_kinase	AEA94446.1	PF00672,PF06580,PF02518	1.11955	0.0364743	1.43929	0.525361
1871191	OG1RF_RS09100	OG1RF_11778	1870915	1871976	+	NA	LacI_family_sugar-binding_transcriptional_regulator	AEA94465.1	PF00356,PF00532	1.11955	6.54e-17	0.825413	-0.276812
1871508	OG1RF_RS09100	OG1RF_11778	1870915	1871976	+	NA	LacI_family_sugar-binding_transcriptional_regulator	AEA94465.1	PF00356,PF00532	1.11955	1.49e-14	0.855025	-0.225962
1893517	OG1RF_RS09190	OG1RF_11796	1893452	1894567	-	purK2	phosphoribosylaminoimidazole_carboxylase_ATPase_subunit_PurK	AEA94483.1	PF02222					1.11955	8.09e-13	0.243305	-2.03916
1894091	OG1RF_RS09190	OG1RF_11796	1893452	1894567	-	purK2	phosphoribosylaminoimidazole_carboxylase_ATPase_subunit_PurK	AEA94483.1	PF02222					1.11955	5.64e-09	0.489385	-1.03096
1894392	OG1RF_RS09190	OG1RF_11796	1893452	1894567	-	purK2	phosphoribosylaminoimidazole_carboxylase_ATPase_subunit_PurK	AEA94483.1	PF02222					1.11955	4.1e-09	0.396602	-1.33423
1896754	OG1RF_RS09205	OG1RF_11798	1896217	1896798	-	xpt	xanthine_phosphoribosyltransferase	AEA94485.1	PF00156	1.11955	0.00201029	1.20454	0.268483
1898406	OG1RF_RS09215	OG1RF_11800	1897903	1898544	-	NA	family_4_N-acetylmuramoyl-L-alanine_amidase	AEA94487.1	PF01832	1.11955	0.0287699	1.17203	0.229012
1901495	OG1RF_RS09235	OG1RF_11805	1900580	1901932	-	asnS	asparagine--tRNA_ligase	AEA94492.1	PF01336,PF00152	1.11955	3.11e-16	1.68568	0.753334
1906308	OG1RF_RS09250	OG1RF_11808	1903781	1906570	-	dnaQ2	DNA-directed_DNA_polymerase_III_epsilon_subunit	AEA94495.1	PF00929	1.11955	0.0305644	0.907689	-0.13973
1908219	Intergenic_1868_1908065_1908283	Intergenic_1868_1908065_1908283	1908065	1908283	.	Intergenic_1868_1908065_1908283	Intergenic_1868_1908065_1908283	NA	NA	1.11955	2.29e-10	1.24335	0.314228
1928888	OG1RF_RS09345	OG1RF_11825	1928050	1929444	-	sufB	ABC_superfamily_ATP_binding_cassette_transporter,_membrane_protein	AEA94512.1	PF01458					1.11955	0.00613157	3.31235	1.72786
1955400	OG1RF_RS09490	OG1RF_11854	1955355	1955663	-	czrA	metal_transport_repressor_protein_CzrA	AEA94541.1	PF01022	1.11955	3.82e-07	3.47826	1.79837
1959019	OG1RF_RS09505	OG1RF_11857	1958514	1959965	-	NA	GntR_family_transcriptional_regulator	AEA94544.1	PF00392,PF00155	1.11955	0.0319402	0.857143	-0.222392
1961905	OG1RF_RS09520	OG1RF_11860	1961620	1962597	-	guaC	GMP_reductase	AEA94547.1	PF00478	1.11955	2.08e-05	1.05686	0.0797835
1967444	OG1RF_RS09545	OG1RF_11865	1967106	1967954	-	NA	RpiR_family_phosphosugar-binding_transcriptional_regulator	AEA94552.1	PF01418,PF01380	1.11955	3.78e-13	1.30531	0.384392
1987449	OG1RF_RS09660	OG1RF_11888	1986944	1990402	-	pycA	pyruvate_carboxylase	AEA94575.1	PF00289,PF02786,PF02785,PF00682,PF02436,PF00364	1.11955	0.00082413	0.579473	-0.787186
1996089	Intergenic_1951_1996072_1996291	Intergenic_1951_1996072_1996291	1996072	1996291	.	Intergenic_1951_1996072_1996291	Intergenic_1951_1996072_1996291	NA	NA	1.11955	0.0474171	1.19418	0.256019
2013621	OG1RF_RS09760	OG1RF_11908	2013180	2014412	+	NA	hypothetical_protein	AEA94595.1	NA	1.11955	0.034906	1.36119	0.444864
2015858	OG1RF_RS09770	OG1RF_11910	2015658	2016467	+	NA	hypothetical_protein	AEA94597.1	PF04536	1.11955	2.15e-05	0.746484	-0.421817
2040636	OG1RF_RS09900	OG1RF_11934	2040522	2041355	-	prmC	protein-(glutamine-N5)_methyltransferase	AEA94621.1	PF08242	1.11955	2.81e-09	1.96658	0.975688
2041342	OG1RF_RS09900	OG1RF_11934	2040522	2041355	-	prmC	protein-(glutamine-N5)_methyltransferase	AEA94621.1	PF08242	1.11955	1.89e-45	1.27916	0.3552
2075283	Intergenic_2022_2075074_2075440	Intergenic_2022_2075074_2075440	2075074	2075440	.	Intergenic_2022_2075074_2075440	Intergenic_2022_2075074_2075440	NA	NA	1.11955	0.00147838	0.416741	-1.26278
2088108	OG1RF_RS10100	OG1RF_11974	2087790	2088359	-	gmk	guanylate_kinase	AEA94661.1	PF00625	1.11955	8.87e-05	1.19405	0.255858
2091068	OG1RF_RS10110	OG1RF_11976	2090011	2091927	-	bglF	PTS_family_porter,_enzyme_I	AEA94663.1	PF00367,PF02378,PF00358	1.11955	0.0377843	0.82364	-0.279914
2096892	OG1RF_RS10140	OG1RF_11983	2095746	2097047	-	murA2	UDP-N-acetylglucosamine_1-carboxyvinyltransferase	AEA94670.1	PF00275	1.11955	1.86e-05	0.655652	-0.608997
2097410	Intergenic_2044_2097387_2097574	Intergenic_2044_2097387_2097574	2097387	2097574	.	Intergenic_2044_2097387_2097574	Intergenic_2044_2097387_2097574	NA	NA	1.11955	1.55e-06	1.1017	0.13973
2099505	OG1RF_RS10160	OG1RF_11987	2099499	2100407	-	atpG	ATP_synthase_F1_sector_gamma_subunit	AEA94674.1	PF00231	1.11955	1.38e-21	0.407465	-1.29525
2117654	OG1RF_RS10265	OG1RF_12006	2117646	2119271	-	groEL	chaperonin_GroEL	AEA94693.1	PF00118					1.11955	1.99e-09	6.50254	2.701
2134314	OG1RF_RS10335	OG1RF_12020	2134134	2135900	+	NA	hypothetical_protein	AEA94707.1	NA	2.2391	0.0227824	1.3839	0.468743
2137556	OG1RF_RS10340	OG1RF_12021	2136873	2137946	-	potD	spermidine/putrescine_ABC_superfamily_ATP_binding_cassette_transporter,_binding_protein	AEA94708.1	PF01547	1.11955	1.52e-10	2.54038	1.34505
2140587	OG1RF_RS10355	OG1RF_12024	2139604	2140740	-	potA	spermidine/putrescine_ABC_superfamily_ATP_binding_cassette_transporter,_ABC_protein	AEA94711.1	PF00005,PF08402	1.11955	9.94e-17	2.13486	1.09414
2149659	OG1RF_RS10400	OG1RF_12033	2147786	2150395	-	NA	RecD/TraA_family_helicase	AEA94720.1	NA	1.11955	0.000496801	0.810261	-0.303542
2150973	OG1RF_RS10405	OG1RF_12034	2150422	2151066	-	gpmB	phosphoglycerate_mutase	AEA94721.1	PF00300	1.11955	2.86e-46	0.132056	-2.92077
2157753	Intergenic_2101_2157631_2157796	Intergenic_2101_2157631_2157796	2157631	2157796	.	Intergenic_2101_2157631_2157796	Intergenic_2101_2157631_2157796	NA	NA	1.11955	0.00662823	0.8215	-0.283668
2173899	OG1RF_RS10515	OG1RF_12056	2173364	2174287	-	NA	hypothetical_protein	AEA94743.1	NA	1.11955	0.0159635	1.23827	0.308329
2186208	OG1RF_RS10565	OG1RF_12066	2185879	2186559	+	NA	hypothetical_protein	AEA94753.1	NA	1.11955	0.00897742	1.22402	0.291622
2207986	OG1RF_RS10670	OG1RF_12086	2207757	2208629	+	sdaAA	L-serine_dehydratase	AEA94773.1	PF03313	1.11955	0.0454627	0.94504	-0.0815521
2214344	OG1RF_RS10700	OG1RF_12092	2214173	2214718	-	nusG	transcription_termination/antitermination_factor_NusG	AEA94779.1	PF02357,PF00467	1.11955	1.23e-08	0.958904	-0.0605415
2214404	OG1RF_RS10700	OG1RF_12092	2214173	2214718	-	nusG	transcription_termination/antitermination_factor_NusG	AEA94779.1	PF02357,PF00467	1.11955	0.000200322	1.09256	0.127713
2215425	Intergenic_2154_2215187_2215471	Intergenic_2154_2215187_2215471	2215187	2215471	.	Intergenic_2154_2215187_2215471	Intergenic_2154_2215187_2215471	NA	NA	1.11955	1.03e-22	1.31448	0.394489
2215471	Intergenic_2154_2215187_2215471	Intergenic_2154_2215187_2215471	2215187	2215471	.	Intergenic_2154_2215187_2215471	Intergenic_2154_2215187_2215471	NA	NA	1.11955	1.41e-08	1.19066	0.251765
2215766	OG1RF_RS10715	OG1RF_12095	2215472	2216110	+	NA	CBS_domain_protein	AEA94782.1	PF00571	1.11955	2.28e-28	1.58779	0.667019
2215793	OG1RF_RS10715	OG1RF_12095	2215472	2216110	+	NA	CBS_domain_protein	AEA94782.1	PF00571	1.11955	5.02e-28	1.41686	0.502693
2215937	OG1RF_RS10715	OG1RF_12095	2215472	2216110	+	NA	CBS_domain_protein	AEA94782.1	PF00571	1.11955	2.32e-16	1.40396	0.489501
2224921	OG1RF_RS10760	OG1RF_12104	2224732	2225520	-	NA	O-methyltransferase	AEA94791.1	PF08241	1.11955	0.00277169	1.51991	0.603982
2225451	OG1RF_RS10760	OG1RF_12104	2224732	2225520	-	NA	O-methyltransferase	AEA94791.1	PF08241	1.11955	8.71e-10	1.28831	0.365476
2230332	OG1RF_RS10785	OG1RF_12109	2230066	2231340	-	dltD	D-alanyl-lipoteichoic_acid_biosynthesis_protein_DltD	AEA94796.1	PF04915,PF04918,PF04914					1.11955	0.000241308	4.68889	2.22925
2230724	OG1RF_RS10785	OG1RF_12109	2230066	2231340	-	dltD	D-alanyl-lipoteichoic_acid_biosynthesis_protein_DltD	AEA94796.1	PF04915,PF04918,PF04914	1.11955	8.57e-08	0.691141	-0.532948	1.11955	9.97e-05	3.67958	1.87954
2232615	OG1RF_RS10795	OG1RF_12111	2231609	2232814	-	dtlB	D-alanine_transfer_protein_DltB	AEA94798.1	PF03062	1.11955	0.00147424	0.750522	-0.414033
2232617	OG1RF_RS10795	OG1RF_12111	2231609	2232814	-	dtlB	D-alanine_transfer_protein_DltB	AEA94798.1	PF03062	1.11955	1.53e-05	0.862661	-0.213134
2233819	OG1RF_RS10800	OG1RF_12112	2232811	2234331	-	dltA	D-alanine--D-alanyl_carrier_protein_ligase_subunit_1	AEA94799.1	PF00501	1.11955	0.0180601	0.878408	-0.187038
2234795	OG1RF_RS10810	OG1RF_12113	2234699	2236795	-	NA	ABC_superfamily_ATP_binding_cassette_transporter,_membrane_protein	AEA94800.1	PF02687					1.11955	0.000206726	1.75794	0.813888
2234896	OG1RF_RS10810	OG1RF_12113	2234699	2236795	-	NA	ABC_superfamily_ATP_binding_cassette_transporter,_membrane_protein	AEA94800.1	PF02687					1.11955	2.3e-08	2.42078	1.27547
2235745	OG1RF_RS10810	OG1RF_12113	2234699	2236795	-	NA	ABC_superfamily_ATP_binding_cassette_transporter,_membrane_protein	AEA94800.1	PF02687					1.11955	5.55e-07	2.8987	1.5354
2235899	OG1RF_RS10810	OG1RF_12113	2234699	2236795	-	NA	ABC_superfamily_ATP_binding_cassette_transporter,_membrane_protein	AEA94800.1	PF02687					1.11955	0.000462126	2.46762	1.30312
2235935	OG1RF_RS10810	OG1RF_12113	2234699	2236795	-	NA	ABC_superfamily_ATP_binding_cassette_transporter,_membrane_protein	AEA94800.1	PF02687					1.11955	0.00128359	2.22455	1.15351
2236729	OG1RF_RS10810	OG1RF_12113	2234699	2236795	-	NA	ABC_superfamily_ATP_binding_cassette_transporter,_membrane_protein	AEA94800.1	PF02687	1.11955	2e-05	0.78705	-0.345472
2244864	OG1RF_RS10855	OG1RF_12122	2244803	2245642	-	yaaT	stage_0_sporulation_protein_YaaT	AEA94809.1	PF04468	1.11955	0.0249359	0.452904	-1.14272
2245148	OG1RF_RS10855	OG1RF_12122	2244803	2245642	-	yaaT	stage_0_sporulation_protein_YaaT	AEA94809.1	PF04468	1.11955	3.4e-06	0.319382	-1.64664
2245720	Intergenic_2182_2245643_2245758	Intergenic_2182_2245643_2245758	2245643	2245758	.	Intergenic_2182_2245643_2245758	Intergenic_2182_2245643_2245758	NA	NA	1.11955	4.03e-13	0.351201	-1.50963
2306684	OG1RF_RS11205	OG1RF_12190	2306517	2306747	-	NA	hypothetical_protein	AEA94877.1	PF08796					1.11955	0.0127424	0.660105	-0.599232
2308561	OG1RF_RS11215	OG1RF_12192	2307811	2309049	-	NA	group_1_glycosyl_transferase	AEA94879.1	PF00534	1.11955	3.8e-06	0.969809	-0.0442281
2321890	OG1RF_RS11295	OG1RF_12202	2321577	2323130	-	NA	5-nucleotidase	AEA94889.1	PF00149,PF02872	1.11955	3.57e-179	2.4257	1.2784
2322136	OG1RF_RS11295	OG1RF_12202	2321577	2323130	-	NA	5-nucleotidase	AEA94889.1	PF00149,PF02872	1.11955	4.81e-71	2.30708	1.20607	1.11955	9.79e-28	2.06921	1.04908
2322225	OG1RF_RS11295	OG1RF_12202	2321577	2323130	-	NA	5-nucleotidase	AEA94889.1	PF00149,PF02872					1.11955	0.000361632	2.65585	1.40917
2322819	OG1RF_RS11295	OG1RF_12202	2321577	2323130	-	NA	5-nucleotidase	AEA94889.1	PF00149,PF02872	1.11955	3.59e-203	2.40058	1.26339
2322828	OG1RF_RS11295	OG1RF_12202	2321577	2323130	-	NA	5-nucleotidase	AEA94889.1	PF00149,PF02872	1.11955	1.68e-125	2.32739	1.21871
2323072	OG1RF_RS11295	OG1RF_12202	2321577	2323130	-	NA	5-nucleotidase	AEA94889.1	PF00149,PF02872	1.11955	7.02e-139	2.2167	1.14841
2330050	OG1RF_RS11330	OG1RF_12209	2329925	2330254	-	NA	hypothetical_protein	AEA94896.1	PF01521	1.11955	1.29e-05	1.36714	0.451163
2331833	OG1RF_RS11345	OG1RF_12212	2331685	2332788	-	liaS	sensor_histidine_kinase	AEA94899.1	PF07730,PF02518					1.11955	0.0392064	1.60194	0.679822
2331922	OG1RF_RS11345	OG1RF_12212	2331685	2332788	-	liaS	sensor_histidine_kinase	AEA94899.1	PF07730,PF02518	1.11955	0.00904387	0.941136	-0.0875245
2338893	OG1RF_RS11380	OG1RF_12220	2338651	2340420	-	mdlB2	multidrug_ABC_superfamily_ATP_binding_cassette_transporter,_ABC_protein	AEA94907.1	PF00664,PF00005	1.11955	0.00130133	0.764991	-0.386485
2345148	OG1RF_RS11405	OG1RF_12225	2345070	2345270	-	cspA3	cold_shock_protein_CspA	AEA94912.1	PF00313	1.11955	6.78e-53	0.0556886	-4.16647
2348175	Intergenic_2295_2348144_2348391	Intergenic_2295_2348144_2348391	2348144	2348391	.	Intergenic_2295_2348144_2348391	Intergenic_2295_2348144_2348391	NA	NA	1.11955	0.026893	0.903298	-0.146726	1.11955	0.00148095	0.26787	-1.90039
2350553	OG1RF_RS11425	OG1RF_12229	2348392	2350956	+	NA	hypothetical_protein	AEA94916.1	NA	1.11955	0.0474617	0.98305	-0.0246634
2356471	OG1RF_RS11450	OG1RF_12234	2355958	2357172	-	thiI	thiamine_biosynthesis/tRNA_modification_protein_ThiI	AEA94921.1	PF02926,PF02568	1.11955	7.39e-15	0.806774	-0.309763
2356581	OG1RF_RS11450	OG1RF_12234	2355958	2357172	-	thiI	thiamine_biosynthesis/tRNA_modification_protein_ThiI	AEA94921.1	PF02926,PF02568	1.11955	0.00296939	0.636321	-0.652173
2356694	OG1RF_RS11450	OG1RF_12234	2355958	2357172	-	thiI	thiamine_biosynthesis/tRNA_modification_protein_ThiI	AEA94921.1	PF02926,PF02568	1.11955	1.73e-14	0.716978	-0.48
2357019	OG1RF_RS11450	OG1RF_12234	2355958	2357172	-	thiI	thiamine_biosynthesis/tRNA_modification_protein_ThiI	AEA94921.1	PF02926,PF02568	1.11955	2.77e-09	1.19455	0.25647
2373780	OG1RF_RS11535	OG1RF_12252	2373710	2374843	-	NA	hypothetical_protein	AEA94939.1	PF06030	1.11955	0.023351	1.39852	0.4839
2428746	OG1RF_RS11765	OG1RF_12298	2428489	2430270	-	NA	hypothetical_protein	AEA94985.1	PF01336	1.11955	3.72e-05	1.5158	0.600076
2451281	Intergenic_2385_2451280_2451365	Intergenic_2385_2451280_2451365	2451280	2451365	.	Intergenic_2385_2451280_2451365	Intergenic_2385_2451280_2451365	NA	NA	1.11955	5.87e-10	1.25471	0.327358
2457085	OG1RF_RS11915	OG1RF_12326	2456718	2457503	-	NA	hypothetical_protein	AEA95013.1	NA	1.11955	3.89e-07	1.0414	0.0585308
2457149	OG1RF_RS11915	OG1RF_12326	2456718	2457503	-	NA	hypothetical_protein	AEA95013.1	NA	1.11955	2.44e-08	0.860586	-0.216608
2457477	OG1RF_RS11915	OG1RF_12326	2456718	2457503	-	NA	hypothetical_protein	AEA95013.1	NA	1.11955	3.18e-05	1.31969	0.400194
2458214	OG1RF_RS11920	OG1RF_12327	2457737	2458471	+	srtA	sortase_SrtA	AEA95014.1	PF04203	1.11955	8.78e-16	1.51675	0.60098
2458330	OG1RF_RS11920	OG1RF_12327	2457737	2458471	+	srtA	sortase_SrtA	AEA95014.1	PF04203	1.11955	2.59e-13	1.71597	0.779021
2466407	OG1RF_RS11970	OG1RF_12336	2466244	2466807	+	def	peptide_deformylase	AEA95023.1	PF01327	1.11955	2.97e-06	2.70157	1.4338
2466444	OG1RF_RS11970	OG1RF_12336	2466244	2466807	+	def	peptide_deformylase	AEA95023.1	PF01327	1.11955	1.23e-09	1.84503	0.883645
2471804	OG1RF_RS12010	OG1RF_12343	2471466	2475368	-	NA	hypothetical_protein	AEA95030.1	NA	1.11955	0.00263032	1.62222	0.697972
2473735	OG1RF_RS12010	OG1RF_12343	2471466	2475368	-	NA	hypothetical_protein	AEA95030.1	NA	1.11955	8.68e-06	1.29304	0.370766
2482168	OG1RF_RS12035	OG1RF_12349	2481780	2483000	-	pepT2	tripeptide_aminopeptidase	AEA95036.1	PF01546,PF07687	1.11955	1.99e-11	1.2369	0.306726
2485641	OG1RF_RS12045	OG1RF_12351	2485109	2486062	-	NA	ferric_(Fe+3)_ABC_superfamily_ATP_binding_cassette_transporter,_binding_protein	AEA95038.1	PF01497	1.11955	3.68e-05	1.13792	0.186402
2503476	OG1RF_RS12125	OG1RF_12366	2502465	2504243	-	NA	peptide_ABC_superfamily_ATP_binding_cassette_transporter,_binding_protein	AEA95053.1	PF00496	1.11955	0.000157771	1.07055	0.0983461
2504395	OG1RF_RS12130	OG1RF_12367	2504272	2505195	-	NA	ABC_superfamily_ATP_binding_cassette_transporter,_ABC_protein	AEA95054.1	PF00528	1.11955	0.012177	1.23234	0.301406
2508731	Intergenic_2438_2508673_2508808	Intergenic_2438_2508673_2508808	2508673	2508808	.	Intergenic_2438_2508673_2508808	Intergenic_2438_2508673_2508808	NA	NA	1.11955	1.02e-77	0.900564	-0.1511	1.11955	1.01e-10	0.623732	-0.681001
2514299	Intergenic_2442_2514187_2514397	Intergenic_2442_2514187_2514397	2514187	2514397	.	Intergenic_2442_2514187_2514397	Intergenic_2442_2514187_2514397	NA	NA	1.11955	8.45e-82	1.20606	0.270297
2516992	OG1RF_RS12185	OG1RF_12378	2516676	2517908	-	NA	ABC_superfamily_ATP_binding_cassette_transporter,_membrane_protein	AEA95065.1	NA	1.11955	0.000110489	1.56756	0.648518
2522609	OG1RF_RS12215	OG1RF_12384	2521837	2523993	-	NA	non-specific_serine/threonine_protein_kinase	AEA95071.1	PF00069,PF03793	1.11955	7.77e-05	1.57556	0.655861
2524043	OG1RF_RS12220	OG1RF_12385	2523990	2524739	-	pphA	serine/threonine_protein_phosphatase_1	AEA95072.1	PF00481	1.11955	6.76e-06	0.53397	-0.905169
2524953	OG1RF_RS12225	OG1RF_12386	2524741	2526120	-	sun	ribosomal_RNA_small_subunit_methyltransferase_B	AEA95073.1	PF01029,PF01189	1.11955	0.0038409	0.676972	-0.562832
2527451	OG1RF_RS12235	OG1RF_12388	2527060	2527554	-	def2	formylmethionine_deformylase	AEA95075.1	PF01327	1.11955	4.49e-05	0.588957	-0.763766
2535017	Intergenic_2463_2534966_2535131	Intergenic_2463_2534966_2535131	2534966	2535131	.	Intergenic_2463_2534966_2535131	Intergenic_2463_2534966_2535131	NA	NA	1.11955	3.02e-07	1.15759	0.211129
2543923	OG1RF_RS12325	OG1RF_12406	2543132	2544019	+	NA	RpiR_family_phosphosugar-binding_transcriptional_regulator	AEA95093.1	PF01418,PF01380	1.11955	0.000124123	1.69231	0.758994
2557127	OG1RF_RS12405	OG1RF_12423	2556835	2557548	-	treR	trehalose_operon_repressor	AEA95110.1	PF00392,PF07702	1.11955	2.38e-05	0.489024	-1.03202
2557588	Intergenic_2490_2557549_2557609	Intergenic_2490_2557549_2557609	2557549	2557609	.	Intergenic_2490_2557549_2557609	Intergenic_2490_2557549_2557609	NA	NA	1.11955	1.36e-10	0.584493	-0.774741
2567606	OG1RF_RS12440	OG1RF_12434	2565952	2568084	-	hexB	DNA_mismatch_repair_protein_HexB	AEA95121.1	PF02518,PF01119,PF08676	1.11955	0.000457086	0.293076	-1.77065	1.11955	6.11e-15	0.588178	-0.765676
2571231	OG1RF_RS12455	OG1RF_12437	2571153	2571950	-	NA	Ser/Thr_protein_phosphatase	AEA95124.1	PF00149	1.11955	3.71e-13	0.628427	-0.670183
2571990	Intergenic_2504_2571951_2572109	Intergenic_2504_2571951_2572109	2571951	2572109	.	Intergenic_2504_2571951_2572109	Intergenic_2504_2571951_2572109	NA	NA	1.11955	3.36e-13	0.465415	-1.10341
2579635	NA	OG1RF_12444	2579124	2579672	-	NA	integral_membrane_protein	AEA95131.1	PF03733	1.11955	0.000225509	1.1215	0.165426
2581857	OG1RF_RS12505	OG1RF_12447	2581781	2582665	-	NA	hypothetical_protein	AEA95134.1	NA	1.11955	4.54e-06	0.906096	-0.142265
2606642	OG1RF_RS12625	OG1RF_12472	2605163	2606698	+	NA	ABC_superfamily_ATP_binding_cassette_transporter,_binding_protein	AEA95159.1	PF01297,PF09223	1.11955	0.00792432	1.32285	0.403649
2622503	OG1RF_RS12680	OG1RF_12485	2619552	2622569	-	NA	phosphatidylglycerol--membrane-oligosaccharide_glycerophosphotransferase	AEA95172.1	PF00884	1.11955	0.0201825	1.14604	0.196657
2644218	OG1RF_RS12765	OG1RF_12502	2641315	2646006	-	NA	hypothetical_protein	AEA95189.1	NA	1.11955	6.91e-12	1.42486	0.510817
2648454	OG1RF_RS12770	OG1RF_12503	2646355	2649351	-	NA	hypothetical_protein	AEA95190.1	NA	1.11955	0.00175945	1.4337	0.519741
2652760	OG1RF_RS12775	OG1RF_12505	2649683	2653549	-	NA	hypothetical_protein	AEA95192.1	NA	1.11955	1.38e-05	1.45836	0.544348
2660982	OG1RF_RS12815	OG1RF_12513	2660968	2661954	+	hepT	trans-hexaprenyltranstransferase	AEA95200.1	PF00348	1.11955	2.9e-05	0.708535	-0.49709
2663857	OG1RF_RS12830	OG1RF_12516	2663851	2664420	-	folE	GTP_cyclohydrolase_I	AEA95203.1	PF01227	1.11955	0.0473398	0.866667	-0.206451
2682030	OG1RF_RS12905	OG1RF_12531	2681697	2682164	-	ctsR	transcriptional_regulator_CtsR	AEA95218.1	PF05848	1.11955	1.97e-16	0.124895	-3.00121
2682063	OG1RF_RS12905	OG1RF_12531	2681697	2682164	-	ctsR	transcriptional_regulator_CtsR	AEA95218.1	PF05848	1.11955	0.00374816	0.272067	-1.87797
2693603	OG1RF_RS12985	OG1RF_12536	2693064	2694245	+	NA	sensor_histidine_kinase	AEA95223.1	PF00512,PF02518					1.11955	6.08e-06	2.87769	1.52491
2693682	OG1RF_RS12985	OG1RF_12536	2693064	2694245	+	NA	sensor_histidine_kinase	AEA95223.1	PF00512,PF02518					1.11955	0.00603872	1.86135	0.896348
2696898	OG1RF_RS12995	OG1RF_12538	2696020	2697513	-	guaB	IMP_dehydrogenase	AEA95225.1	PF00478,PF00571	1.11955	3.22e-61	1.89821	0.92464	1.11955	6.73e-08	2.75502	1.46206
2710283	OG1RF_RS13065	OG1RF_12552	2710021	2710575	-	NA	PTS_family_glucitol_(glu)_porter_component_IIC	AEA95239.1	PF03608	1.11955	0.028646	1.04932	0.0694603	1.11955	1.13e-05	1.44393	0.530001
2716033	OG1RF_RS13090	OG1RF_12557	2715825	2717222	-	trmE	tRNA_modification_GTPase_TrmE	AEA95244.1	PF01926					1.11955	0.0420187	9.23715	3.20745
2729129	OG1RF_RS13130	OG1RF_12565	2728781	2729668	-	citE	citrate_(Pro-3S)-lyase	AEA95252.1	PF03328	1.11955	0.00364526	1.45299	0.53902
2731152	OG1RF_RS13150	OG1RF_12569	2731151	2732266	-	gcdB	glutaconyl-CoA_decarboxylase	AEA95256.1	PF03977	1.11955	3.09e-42	1.56031	0.641829
2731501	OG1RF_RS13150	OG1RF_12569	2731151	2732266	-	gcdB	glutaconyl-CoA_decarboxylase	AEA95256.1	PF03977	1.11955	7.66e-13	1.39874	0.484126
2731613	OG1RF_RS13150	OG1RF_12569	2731151	2732266	-	gcdB	glutaconyl-CoA_decarboxylase	AEA95256.1	PF03977	1.11955	2.62e-12	1.90502	0.929806
2731909	OG1RF_RS13150	OG1RF_12569	2731151	2732266	-	gcdB	glutaconyl-CoA_decarboxylase	AEA95256.1	PF03977	1.11955	9.06e-08	1.48841	0.573775
2732682	OG1RF_RS13155	OG1RF_12570	2732296	2732697	-	NA	sodium_ion-translocating_decarboxylase	AEA95257.1	PF00364	1.11955	0.000566856	1.13716	0.185433
2732682	OG1RF_RS13160	OG1RF_12571	2732681	2733043	-	NA	hypothetical_protein	AEA95258.1	NA	1.11955	0.000566856	1.13716	0.185433
2732884	OG1RF_RS13160	OG1RF_12571	2732681	2733043	-	NA	hypothetical_protein	AEA95258.1	NA	1.11955	2.62e-05	0.906362	-0.141841
2732920	OG1RF_RS13160	OG1RF_12571	2732681	2733043	-	NA	hypothetical_protein	AEA95258.1	NA	1.11955	0.000683629	1.32838	0.409668
2733073	Intergenic_2650_2733044_2733446	Intergenic_2650_2733044_2733446	2733044	2733446	.	Intergenic_2650_2733044_2733446	Intergenic_2650_2733044_2733446	NA	NA	1.11955	3.39e-09	1.05453	0.0765998
2737279	OG1RF_RS13180	OG1RF_12575	2736849	2737625	-	NA	RNA-binding_protein	AEA95262.1	PF00013,PF01424	1.11955	7.32e-05	0.886668	-0.173534
2737323	OG1RF_RS13180	OG1RF_12575	2736849	2737625	-	NA	RNA-binding_protein	AEA95262.1	PF00013,PF01424	1.11955	0.00040776	0.857033	-0.222577
2738279	OG1RF_RS13185	OG1RF_12576	2737640	2738467	-	spoIIIJ	stage_III_sporulation_protein_J	AEA95263.1	PF02096	1.11955	4.31e-05	0.588245	-0.765511
2738340	OG1RF_RS13185	OG1RF_12576	2737640	2738467	-	spoIIIJ	stage_III_sporulation_protein_J	AEA95263.1	PF02096	1.11955	0.00280443	0.493228	-1.01967
